# Supplementary material for: Co3O4 Nanoparticles Uniformly Dispersed in Rational Porous Carbon Nano-Boxes for Significantly Enhanced Electrocatalytic Detection of H2O2 Released from Living Cells
Source: Int J Mol Sci. 2022 Mar 30;23(7):3799. doi: 10.3390/ijms23073799 (PMC8999007; doi:10.3390/ijms23073799)
Supplement: Supplementary file 1 [file ijms-23-03799-s001.zip]

Archive with 1 entries (1 files):
- ijms-1609328-supplementary.pdf
